# Supplementary material for: Microbial risk score for capturing microbial characteristics, integrating multi-omics data, and predicting disease risk
Source: Microbiome. 2022 Aug 5;10:121. doi: 10.1186/s40168-022-01310-2 (PMC9354433; doi:10.1186/s40168-022-01310-2)
Supplement: Supplementary file 3 — Additional file 2: Table S1. Number of discovery and validation samples used for MRS evaluation and validation from the GMHI multi-study cohort. Table S2. AUC values for six common alpha diversity indices on the whole community to predict alive and deceased status in the NYULH COVID-19 cohort. Table S3. The identified species for MRSα construction in terms of comparisons among healthy, CA, CC, CD, RA, and nonhealthy based on the discovery samples in the GMHI multi-study cohort. Table S4. Average and standard deviation of relative abundances of the identified species in Healthy, CA, CC, CD, and RA discovery samples from the GMHI multi-study cohort. The identified species are used for MRSα construction in terms of pairwise comparisons of Healthy versus CA, CC, CD, and RA, respectively. Table S5. Average and standard deviation of relative abundances of the identified species in Healthy, CA, CC, CD, and RA validation samples from the GMHI multi-study cohort. The identified species are used for MRSα construction in terms of pairwise comparisons of Healthy versus CA, CC, CD, and RA, respectively. Table S6. Factors used for metagenomic, metatranscriptomic and host transcriptomic risk scores in the NYULH COVID-19 cohort. [file 40168_2022_1310_MOESM2_ESM.xlsx]

## Sheet: Table S1
Table S1. Number of discovery and validation samples used for MRS evaluation and validation from the GMHI multi-study cohort.
Condition	Discovery	Validation
Healthy	2636	118
CA	83	27
CC	257	123
CD	108	15
RA	92	49
Nonhealthy	1711	561
CA: colorectal adenoma, CC: colorectal cancer, CD: Crohn’s disease, and RA: rheumatoid arthritis.

## Sheet: Table S2
Table S2. AUC values for six common alpha diversity indices on the whole community to predict alive and deceased status in the NYULH COVID-19 cohort.
Alpha diversity index	AUC
Shannon	0.53
Observed	0.52
Chao1	0.52
ACE	0.5
Simpson/InvSimpson	0.52
Fisher	0.53

## Sheet: Table S3
Table S3. The identified species for
construction in terms of comparisons among healthy,CA, CC, CD, RA, and nonhealthy based on the discovery samples in the GMHI multi-study cohort.
Comparison	Species
Healthy vs. CA	s__Lactobacillus_ruminis
Healthy vs. CA	s__Megamonas_funiformis
Healthy vs. CA	s__Parasutterella_excrementihominis
Healthy vs. CA	s__Streptococcus_thermophilus
Healthy vs. CA	s__Sutterella_wadsworthensis
Healthy vs. CC	s__Bifidobacterium_angulatum
Healthy vs. CC	s__Clostridium_bolteae
Healthy vs. CC	s__Clostridium_hathewayi
Healthy vs. CC	s__Clostridium_symbiosum
Healthy vs. CC	s__Lactobacillus_ruminis
Healthy vs. CC	s__Solobacterium_moorei
Healthy vs. CD	s__Alistipes_sp_AP11
Healthy vs. CD	s__Bifidobacterium_adolescentis
Healthy vs. CD	s__Bifidobacterium_angulatum
Healthy vs. CD	s__Butyrivibrio_crossotus
Healthy vs. CD	s__Clostridium_sp_L2_50
Healthy vs. CD	s__Collinsella_aerofaciens
Healthy vs. CD	s__Coprococcus_catus
Healthy vs. CD	s__Coprococcus_eutactus
Healthy vs. CD	s__Coprococcus_sp_ART55_1
Healthy vs. CD	s__Lactobacillus_ruminis
Healthy vs. CD	s__Ruminococcus_albus
Healthy vs. CD	s__Ruminococcus_bromii
Healthy vs. RA	s__Bifidobacterium_angulatum
Healthy vs. RA	s__Bifidobacterium_animalis
Healthy vs. RA	s__Bifidobacterium_catenulatum
Healthy vs. RA	s__Catenibacterium_mitsuokai
Healthy vs. RA	s__Escherichia_coli
Healthy vs. RA	s__Sutterella_wadsworthensis
Healthy vs. NonHealthy	s__Clostridium_bolteae
Healthy vs. NonHealthy	s__Clostridium_citroniae
Healthy vs. NonHealthy	s__Clostridium_hathewayi
Healthy vs. NonHealthy	s__Clostridium_symbiosum
Healthy vs. NonHealthy	s__Ruminococcus_gnavus
Healthy vs. NonHealthy	s__Solobacterium_moorei
CA vs. CC	s__Collinsella_tanakaei
CA vs. CC	s__Eubacterium_hallii
CA vs. CC	s__Fusobacterium_nucleatum
CA vs. CC	s__Gemella_morbillorum
CA vs. CC	s__Porphyromonas_uenonis
CA vs. CD	s__Acidaminococcus_intestini
CA vs. CD	s__Adlercreutzia_equolifaciens
CA vs. CD	s__Anaerostipes_hadrus
CA vs. CD	s__Bacteroides_faecis
CA vs. CD	s__Bacteroides_fragilis
CA vs. CD	s__Bacteroides_nordii
CA vs. CD	s__Bacteroides_ovatus
CA vs. CD	s__Bacteroides_thetaiotaomicron
CA vs. CD	s__Bacteroides_vulgatus
CA vs. CD	s__Bacteroides_xylanisolvens
CA vs. CD	s__Blautia_producta
CA vs. CD	s__Burkholderiales_bacterium_1_1_47
CA vs. CD	s__Butyrivibrio_crossotus
CA vs. CD	s__Clostridiales_bacterium_1_7_47FAA
CA vs. CD	s__Clostridium_asparagiforme
CA vs. CD	s__Clostridium_bolteae
CA vs. CD	s__Clostridium_citroniae
CA vs. CD	s__Clostridium_clostridioforme
CA vs. CD	s__Clostridium_hathewayi
CA vs. CD	s__Clostridium_nexile
CA vs. CD	s__Clostridium_perfringens
CA vs. CD	s__Clostridium_ramosum
CA vs. CD	s__Clostridium_scindens
CA vs. CD	s__Clostridium_symbiosum
CA vs. CD	s__Collinsella_aerofaciens
CA vs. CD	s__Coprococcus_catus
CA vs. CD	s__Coprococcus_comes
CA vs. CD	s__Coprococcus_sp_ART55_1
CA vs. CD	s__Dorea_formicigenerans
CA vs. CD	s__Dorea_longicatena
CA vs. CD	s__Enterobacter_cloacae
CA vs. CD	s__Erysipelotrichaceae_bacterium_2_2_44A
CA vs. CD	s__Escherichia_coli
CA vs. CD	s__Eubacterium_cylindroides
CA vs. CD	s__Eubacterium_hallii
CA vs. CD	s__Eubacterium_infirmum
CA vs. CD	s__Eubacterium_ramulus
CA vs. CD	s__Eubacterium_rectale
CA vs. CD	s__Eubacterium_siraeum
CA vs. CD	s__Eubacterium_ventriosum
CA vs. CD	s__Flavonifractor_plautii
CA vs. CD	s__Fusobacterium_mortiferum
CA vs. CD	s__Fusobacterium_nucleatum
CA vs. CD	s__Fusobacterium_ulcerans
CA vs. CD	s__Fusobacterium_varium
CA vs. CD	s__Gemella_morbillorum
CA vs. CD	s__Haemophilus_parainfluenzae
CA vs. CD	s__Klebsiella_pneumoniae
CA vs. CD	s__Lachnospiraceae_bacterium_2_1_58FAA
CA vs. CD	s__Lachnospiraceae_bacterium_5_1_57FAA
CA vs. CD	s__Lachnospiraceae_bacterium_5_1_63FAA
CA vs. CD	s__Lachnospiraceae_bacterium_6_1_63FAA
CA vs. CD	s__Lachnospiraceae_bacterium_9_1_43BFAA
CA vs. CD	s__Megamonas_hypermegale
CA vs. CD	s__Megamonas_rupellensis
CA vs. CD	s__Megasphaera_micronuciformis
CA vs. CD	s__Methanobrevibacter_smithii
CA vs. CD	s__Parabacteroides_distasonis
CA vs. CD	s__Parasutterella_excrementihominis
CA vs. CD	s__Peptostreptococcus_stomatis
CA vs. CD	s__Roseburia_intestinalis
CA vs. CD	s__Roseburia_inulinivorans
CA vs. CD	s__Ruminococcus_bromii
CA vs. CD	s__Ruminococcus_gnavus
CA vs. CD	s__Ruminococcus_lactaris
CA vs. CD	s__Ruminococcus_obeum
CA vs. CD	s__Ruminococcus_sp_5_1_39BFAA
CA vs. CD	s__Scardovia_wiggsiae
CA vs. CD	s__Streptococcus_thermophilus
CA vs. CD	s__Veillonella_atypica
CA vs. CD	s__Veillonella_dispar
CA vs. CD	s__Veillonella_parvula
CA vs. RA	s__Burkholderiales_bacterium_1_1_47
CA vs. RA	s__Campylobacter_hominis
CA vs. RA	s__Klebsiella_pneumoniae
CA vs. RA	s__Lactobacillus_plantarum
CA vs. RA	s__Lactobacillus_sanfranciscensis
CA vs. RA	s__Parasutterella_excrementihominis
CA vs. RA	s__Porphyromonas_bennonis
CA vs. RA	s__Pyramidobacter_piscolens
CA vs. RA	s__Streptococcus_thermophilus
CA vs. RA	s__Weissella_cibaria
CA vs. RA	s__Weissella_confusa
CC vs. CD	s__Butyrivibrio_crossotus
CC vs. CD	s__Coprococcus_catus
CC vs. CD	s__Coprococcus_sp_ART55_1
CC vs. CD	s__Eubacterium_cylindroides
CC vs. CD	s__Parvimonas_micra
CC vs. CD	s__Porphyromonas_asaccharolytica
CC vs. CD	s__Ruminococcus_albus
CC vs. CD	s__Ruminococcus_bromii
CC vs. CD	s__Turicibacter_sanguinis
CC vs. RA	s__Catenibacterium_mitsuokai
CC vs. RA	s__Collinsella_tanakaei
CC vs. RA	s__Fusobacterium_nucleatum
CC vs. RA	s__Gemella_morbillorum
CC vs. RA	s__Gordonibacter_pamelaeae
CC vs. RA	s__Parvimonas_micra
CC vs. RA	s__Peptostreptococcus_stomatis
CD vs. RA	s__Alistipes_sp_AP11
CD vs. RA	s__Coprococcus_sp_ART55_1
CD vs. RA	s__Eubacterium_hallii
CD vs. RA	s__Fusobacterium_mortiferum
CD vs. RA	s__Fusobacterium_varium
CD vs. RA	s__Gordonibacter_pamelaeae
CD vs. RA	s__Lactobacillus_sanfranciscensis
CD vs. RA	s__Ruminococcus_albus
CD vs. RA	s__Ruminococcus_bromii
CD vs. RA	s__Ruminococcus_sp_5_1_39BFAA
CD vs. RA	s__Turicibacter_sanguinis
CD vs. RA	s__Weissella_cibaria
CD vs. RA	s__Weissella_confusa
CA: colorectal adenoma, CC: colorectal cancer, CD: Crohn’s disease, and RA: rheumatoid arthritis.

## Sheet: Table S4
Table S4. Average and standard deviation of relative abundances of the identified species in Healthy, CA, CC, CD, and RA discovery samples from the GMHI multi-study cohort. The identified species are used for
construction in terms of pairwise comparisons of Healthy versus CA, CC, CD, and RA, respectively.
species	Condition*	Healthy		CA			CC			CD			RA
		mean	sd	mean	sd	p-value	mean	sd	p-value	mean	sd	p-value	mean	sd	p-value
s__Bifidobacterium_angulatum	CC, CD, RA	0.0024	0.0147	0.000277	0.00166	0.0441	1.42e-05	0.000139	2.98e-07	0	0	0.00014	0	0	0.000438
s__Lactobacillus_ruminis	CA, CC, CD	0.00228	0.0133	7.63e-05	0.000524	0.00138	1.86e-05	0.000213	2.01e-09	0	0	1.45e-05	0.000403	0.00229	0.0115
s__Sutterella_wadsworthensis	CA, RA	0.00614	0.0194	0.000518	0.00197	1.61e-07	0.00233	0.00711	4.79e-09	0.00339	0.0105	5.21e-07	0.00116	0.00364	4.65e-10
s__Megamonas_funiformis	CA	0.00106	0.00826	7.14e-05	0.00065	0.00222	0.000492	0.00345	0.0301	0.00377	0.0361	0.0637	0.000739	0.00315	0.669
s__Parasutterella_excrementihominis	CA	0.000585	0.00192	7.76e-05	0.000312	8.46e-06	0.000313	0.00119	9.7e-05	0.000626	0.00164	0.0922	0.00114	0.00294	1.24e-08
s__Streptococcus_thermophilus	CA	0.00263	0.0128	0.00617	0.0131	7.83e-12	0.00218	0.00809	0.817	0.000401	0.00204	3.72e-06	4.84e-05	0.000163	2.95e-05
s__Clostridium_bolteae	CC	0.00075	0.00474	0.00128	0.00419	0.0173	0.00664	0.0221	2.14e-42	0.0129	0.0356	4.17e-25	0.00147	0.00381	2.15e-16
s__Clostridium_hathewayi	CC	0.000262	0.00149	0.000114	0.000281	0.0832	0.00186	0.0114	7.41e-52	0.0042	0.0199	9.58e-12	0.000689	0.00246	6.95e-16
s__Clostridium_symbiosum	CC	0.000236	0.0019	0.000123	0.000764	0.797	0.00182	0.00531	9.11e-48	0.0106	0.0429	4.58e-33	0.000295	0.000946	6.81e-09
s__Solobacterium_moorei	CC	1.84e-05	0.000261	3.37e-05	7.5e-05	3.01e-27	0.000839	0.00437	1.46e-82	0.00073	0.00724	3.11e-09	9.24e-05	0.000219	2.12e-56
s__Alistipes_sp_AP11	CD	0.00115	0.00443	0.000717	0.0031	0.293	0.000771	0.00364	0.356	3.74e-05	0.000274	0.000129	0.00157	0.00413	0.000437
s__Bifidobacterium_adolescentis	CD	0.0331	0.0656	0.0374	0.0789	0.229	0.0217	0.0579	2.09e-06	0.00172	0.0124	9.54e-25	0.00773	0.0244	2.83e-10
s__Butyrivibrio_crossotus	CD	0.00957	0.0434	0.0195	0.0595	0.0017	0.00958	0.0516	0.646	7.86e-06	8.17e-05	2.33e-05	0.0052	0.0332	0.159
s__Clostridium_sp_L2_50	CD	0.00619	0.0208	0.00561	0.0174	0.782	0.00294	0.0168	0.00322	0.000333	0.00347	3.06e-05	0.00288	0.00803	0.388
s__Collinsella_aerofaciens	CD	0.0124	0.0195	0.0254	0.0442	0.0206	0.0108	0.0144	0.918	0.00128	0.00538	4.39e-31	0.00584	0.0124	1.82e-07
s__Coprococcus_catus	CD	0.003	0.00422	0.0042	0.0044	0.000562	0.00283	0.00389	0.602	0.000281	0.00105	2.42e-33	0.00151	0.00209	0.0105
s__Coprococcus_eutactus	CD	0.00198	0.0116	0.0028	0.00961	0.53	0.00275	0.0195	0.0582	0.000139	0.000984	0.00246	0.00139	0.00914	0.992
s__Coprococcus_sp_ART55_1	CD	0.0119	0.0317	0.02	0.0567	0.944	0.00741	0.024	0.00322	0.000216	0.002	4.22e-09	0.00664	0.0165	0.563
s__Ruminococcus_albus	CD	2.05e-05	0.000175	5.91e-06	2.14e-05	0.109	1.07e-05	3.14e-05	0.89	6.21e-07	5.35e-06	6.89e-06	1.35e-05	3.37e-05	0.00312
s__Ruminococcus_bromii	CD	0.0376	0.0589	0.0672	0.0896	0.0108	0.0485	0.0757	0.116	0.00549	0.024	7.42e-27	0.0689	0.114	0.00209
s__Bifidobacterium_animalis	RA	0.000543	0.00442	0.000778	0.00399	0.0268	0.000211	0.00134	0.0508	1.81e-05	0.000117	0.0481	9.2e-06	8.82e-05	0.00204
s__Bifidobacterium_catenulatum	RA	0.00238	0.0118	0.00612	0.0352	0.276	0.000582	0.00417	1.57e-08	9.7e-05	0.000459	2.4e-07	1.38e-05	6.43e-05	4.19e-06
s__Catenibacterium_mitsuokai	RA	0.00354	0.0132	0.00234	0.00826	0.61	0.00346	0.0157	0.615	0.000981	0.0059	0.00217	0.000152	0.000951	0.000126
s__Escherichia_coli	RA	0.0104	0.0428	0.0137	0.0589	0.593	0.0338	0.101	4.86e-18	0.0721	0.147	1.93e-13	0.0195	0.0352	4.24e-17
Condition*: The condition in which the species are identified in its comparion with Healthy.
p-value#: The statistical significance on group comparison is evaluated by Wilcoxon signed-rank test. Red highlighted when pvalue< 0.05.
CA: colorectal adenoma, CC: colorectal cancer, CD: Crohn’s disease, and RA: rheumatoid arthritis.

## Sheet: Table S5
Table S5. Average and standard deviation of relative abundances of the identified species in Healthy, CA, CC, CD, and RA validation samples from the GMHI multi-study cohort. The identified species are used for
construction in terms of pairwise comparisons of Healthy versus CA, CC, CD, and RA, respectively.
species	Condition*	Healthy		CA			CC			CD			RA
		mean	sd	mean	sd	p-value	mean	sd	p-value	mean	sd	p-value	mean	sd	p-value
s__Bifidobacterium_angulatum	CC, CD, RA	0.000148	0.00108	0	0	0.236	0	0	0.0116	0	0	0.379	0.000206	0.00144	0.387
s__Lactobacillus_ruminis	CA, CC, CD	0.00418	0.0196	0.000105	0.000546	0.00939	7.92e-05	0.000878	3.92e-09	0	0	0.0231	0	0	6.09e-05
s__Sutterella_wadsworthensis	CA, RA	0.00455	0.00999	0.024	0.0417	0.457	0.00663	0.0136	0.543	0.0112	0.0208	0.972	0.00153	0.0053	6.62e-05
s__Megamonas_funiformis	CA	0.000248	0.00174	0	0	0.199	0.000211	0.00121	0.513	0	0	0.339	0	0	0.0834
s__Parasutterella_excrementihominis	CA	0.000471	0.00204	0.000691	0.00183	0.48	0.000211	0.000682	0.766	0.00036	0.000753	0.847	0.000706	0.00127	0.0142
s__Streptococcus_thermophilus	CA	0.00119	0.00458	0.000388	0.00193	0.0184	0.00298	0.00761	0.00187	0.000105	0.000345	0.0886	0.000573	0.00159	0.646
s__Clostridium_bolteae	CC	0.000491	0.00192	0.000625	0.00131	0.00154	0.00278	0.0079	4.19e-10	0.00166	0.0028	1.44e-05	0.00175	0.00628	4.22e-12
s__Clostridium_hathewayi	CC	0.000298	0.00134	0.00171	0.00598	0.000431	0.00116	0.00674	2.81e-10	0.00142	0.00234	0.00871	0.000144	0.00036	0.000152
s__Clostridium_symbiosum	CC	0.000395	0.00207	0.000624	0.00137	0.0571	0.00129	0.00316	1.4e-09	0.0034	0.00888	1.9e-05	0.000434	0.00123	6.64e-08
s__Solobacterium_moorei	CC	9.05e-06	4.1e-05	2.84e-05	0.000148	0.278	0.000936	0.003	1.71e-13	1.8e-06	6.97e-06	0.607	0	0	0.0161
s__Alistipes_sp_AP11	CD	0.0004	0.00168	0.00326	0.0083	0.0253	0.00164	0.00526	0.0121	0.000917	0.00285	0.515	0.00164	0.00822	0.663
s__Bifidobacterium_adolescentis	CD	0.0238	0.0468	0.0113	0.026	0.00305	0.0232	0.0552	0.0459	0.000857	0.0028	0.000125	0.0044	0.0149	1.52e-07
s__Butyrivibrio_crossotus	CD	0.0104	0.0503	0	0	0.0617	0.00366	0.0286	0.0111	0	0	0.163	0.000279	0.00186	0.11
s__Clostridium_sp_L2_50	CD	0.000808	0.00674	0	0	0.338	0.00431	0.0238	0.112	0	0	0.478	0.000532	0.00262	0.823
s__Collinsella_aerofaciens	CD	0.0104	0.023	0.0359	0.131	0.215	0.0135	0.0151	0.000738	0.000175	0.000289	0.00276	0.00265	0.0043	0.0119
s__Coprococcus_catus	CD	0.0011	0.00176	0.00126	0.0033	0.746	0.00333	0.00547	4.31e-06	0.000107	0.000224	0.0727	0.000591	0.001	0.414
s__Coprococcus_eutactus	CD	0.00024	0.00205	0	0	0.282	0.000278	0.0019	0.959	0	0	0.425	0	0	0.146
s__Coprococcus_sp_ART55_1	CD	0.00941	0.0322	0.000367	0.00141	0.097	0.013	0.0513	0.567	0.00498	0.0193	0.245	0.00211	0.00741	0.105
s__Ruminococcus_albus	CD	9.98e-08	6.3e-07	0	0	0.41	7.5e-06	2.72e-05	0.00112	0	0	0.543	0	0	0.265
s__Ruminococcus_bromii	CD	0.0281	0.0561	0.00319	0.00873	0.0208	0.0331	0.0683	0.84	0.00139	0.00423	0.011	0.0186	0.0219	0.612
s__Bifidobacterium_animalis	RA	4.81e-05	0.000329	0.000121	0.000558	0.991	0.000282	0.00152	0.628	0	0	0.274	5.18e-05	0.000331	0.423
s__Bifidobacterium_catenulatum	RA	0.00347	0.0308	0.00252	0.00783	0.208	0.000789	0.0036	0.953	1.76e-06	6.82e-06	0.27	0	0	0.00228
s__Catenibacterium_mitsuokai	RA	0.00394	0.0148	4.07e-05	0.000176	0.00381	0.00186	0.00655	0.000805	5.57e-05	0.000216	0.0263	0.000323	0.0017	6.54e-05
s__Escherichia_coli	RA	0.0349	0.091	0.0557	0.114	0.119	0.0342	0.1	0.739	0.0219	0.0287	0.381	0.00273	0.0103	3e-09
Condition*: The condition in which the species are identified in its comparion with Healthy.
p-value#: The statistical significance on group comparison is evaluated by Wilcoxon signed-rank test. Red highlighted when pvalue< 0.05.
CA: colorectal adenoma, CC: colorectal cancer, CD: Crohn’s disease, and RA: rheumatoid arthritis.

## Sheet: Table S6
Table S6. Factors used for metagenomic, metatranscriptomic and host transcriptomic risk scores in the NYULH COVID-19 cohort.
Metagenome			Metatranscriptome			Host Transcriptome
Species	Selection proportion*		Species	Selection proportion		Gene	log2 foldchange	Selection proportion
Achromobacter xylosoxidans	1		Flavobacterium columnare	1		HTN1	-2.99474	1
Actinomyces sp. oral taxon 414	1		Leptotrichia buccalis	1		HTN3	-3.17438	1
Bacillus lentus	1		Methylobacterium sp. XJLW	1		MS4A3	-1.71709	1
Bacteroides coprosuis	1		Severe acute respiratory syndrome-related coronavirus	1		MTRNR2L4	-1.72537	1
Bacteroides heparinolyticus	1		Staphylococcus arlettae	0.991525		MTRNR2L5	-2.16935	1
Bifidobacterium breve	1		Bacillus licheniformis	0.983051		ND6	-1.9566	1
Capnocytophaga sp. oral taxon 878	1		Paracoccus sp. Arc7-R13	0.957627		NKX3-1	-1.9134	1
Corynebacterium amycolatum	1		Ralstonia pickettii	0.957627		RNU1-1	-2.76785	1
Corynebacterium simulans	1		Aeromonas veronii	0.940678		RNU1-2	-2.56895	1
Corynebacterium singulare	1		Neisseria gonorrhoeae	0.940678		RNU1-27P	-2.33351	1
Corynebacterium sp. ATCC 6931	1		Staphylococcus caprae	0.889831		RNU1-28P	-2.91915	1
Corynebacterium striatum	1		Flavobacterium sp. 140616W15	0.881356		RNU1-3	-2.3857	1
Corynebacterium urealyticum	1		Sphaerospermopsis kisseleviana	0.381356		RNU1-4	-2.39018	1
Cutibacterium acnes	1		Pseudomonas sp. LG1E9	0.338983		RNU5E-1	-1.69117	1
Desulfuromonas soudanensis	1		Staphylococcus argenteus	0.237288		RNVU1-18	-2.71377	1
Eggerthella lenta	1		Staphylococcus simiae	0.118644		RNVU1-7	-2.72374	1
Eikenella corrodens	1		Blastomonas sp. RAC04	0.0762712		SLAIN1	-1.5183	1
Faecalibacterium prausnitzii	1		Staphylococcus epidermidis	0.0762712		SLAIN2	-0.564387	1
Lacticaseibacillus paracasei	1		Capnocytophaga leadbetteri	0.0677966		STATH	-2.72247	1
Lacticaseibacillus rhamnosus	1		Bat coronavirus BM48-31/BGR/2008	0.0423729		TPD52	-1.45124	1
Lactobacillus crispatus	1		Actinomyces pacaensis	0.0338983		BCL7B	-1.1774	0.991525
Lactobacillus johnsonii	1		Pseudolysobacter antarcticus	0.0338983		BPI	-1.40822	0.991525
Limosilactobacillus fermentum	1		Streptococcus pasteurianus	0.0338983		MTRNR2L10	-2.45975	0.991525
Meiothermus silvanus	1		Staphylococcus stepanovicii	0.0254237		ALDH7A1	1.68309	0.983051
Mogibacterium diversum	1		Achromobacter ruhlandii	0.0169492		FAM227B	-1.58119	0.983051
Neisseria sp. KEM232	1		Calothrix sp. 336/3	0.0169492		GLYATL2	-2.35194	0.983051
Olsenella uli	1		Campylobacter concisus	0.0169492		ITGB3	1.83453	0.983051
Parolsenella massiliensis	1		Corynebacterium aurimucosum	0.0169492		MRPL17	1.38558	0.983051
Pelobacter propionicus	1		Staphylococcus pseudintermedius	0.0169492		ND3	-1.50635	0.983051
Phocaeicola vulgatus	1		Staphylococcus saccharolyticus	0.0169492		PPP1R1B	-3.39315	0.983051
Porphyromonas cangingivalis	1		Staphylococcus vitulinus	0.0169492		RSPO1	-1.79091	0.983051
Porphyromonas crevioricanis	1		Streptococcus macedonicus	0.0169492		TMA7	-0.903314	0.983051
Salmonella phage SW9	1		Zymoseptoria tritici	0.0169492		CHCHD7	-1.00033	0.974576
Serratia marcescens	1		Alcaligenes faecalis	0.00847458		HAS2	3.15925	0.966102
Streptococcus agalactiae	1		Bacillus bombysepticus	0.00847458		MZB1	-2.47086	0.966102
Streptococcus australis	1		Bacillus pseudomycoides	0.00847458		RNU5A-1	-1.77023	0.966102
Streptococcus mutans	1		Bifidobacterium dentium	0.00847458		STK11	-1.27025	0.966102
Streptococcus oralis	1		Brevundimonas vesicularis	0.00847458		ZNF208	-1.61479	0.966102
Streptococcus parasanguinis	1		Campylobacter lari	0.00847458		NIPA1	1.31074	0.957627
Streptococcus periodonticum	1		Clostridium perfringens	0.00847458		RNA5S13	-3.48794	0.957627
Streptococcus sp. A12	1		Clostridium scatologenes	0.00847458		RNA5S14	-2.23215	0.957627
Streptococcus sp. HSISM1	1		Clostridium sp. JN-9	0.00847458		SNORA11	-2.37387	0.957627
Streptococcus sp. I-G2	1		Janthinobacterium sp. 1_2014MBL_MicDiv	0.00847458		SNORA61	-1.6255	0.957627
Streptococcus sp. I-P16	1		Lactobacillus coryniformis	0.00847458		MMP1	1.56745	0.940678
Streptococcus sp. LPB0220	1		Lactobacillus murinus	0.00847458		RPH3AL	-1.87149	0.932203
Streptococcus sp. oral taxon 064	1		Leptotrichia trevisanii	0.00847458		MYL9	1.9796	0.923729
Streptomyces fradiae	1		Massilia oculi	0.00847458		RN7SL2	-1.09647	0.923729
Xanthomonas euvesicatoria	1		Methylobacterium phyllosphaerae	0.00847458		HAUS1	-1.52513	0.805085
Acinetobacter baumannii	0.991525		Micrococcus sp. KBS0714	0.00847458		CLC	-2.04555	0.754237
Arabia massiliensis	0.991525		Minicystis rosea	0.00847458		S100A7	-2.59007	0.728814
Corynebacterium minutissimum	0.991525		Mycoplasma crocodyli	0.00847458		IGLV1-40	-2.72584	0.661017
Fusobacterium pseudoperiodonticum	0.991525		Salmonella bongori	0.00847458		C19orf70	-1.35177	0.59322
Klebsiella sp. LY	0.991525		Streptococcus mutans	0.00847458		PRIMPOL	-1.39028	0.550847
Leptospira santarosai	0.991525		Streptococcus sp. HSISS3	0.00847458		LOC541473	-1.87616	0.516949
Streptomyces sp. ICC1	0.991525		Variovorax sp. SRS16	0.00847458		SNHG19	-2.12886	0.211864
[Clostridium] innocuum	0.983051					FAM110C	2.32061	0.194915
Actinomyces oris	0.983051					PRB3	-2.04564	0.161017
Gemella sp. oral taxon 928	0.983051					EVI5	-0.836266	0.0508475
Mycobacterium intracellulare	0.983051					NUDT21	-0.874366	0.0508475
Serratia ureilytica	0.983051					IGHG3	-2.27665	0.0423729
Ligilactobacillus salivarius	0.974576					IGHA2	-2.24845	0.0338983
Mogibacterium pumilum	0.974576					IGKV1-12	-3.64499	0.0338983
Staphylococcus caprae	0.974576					JCHAIN	-2.09923	0.0338983
Fusobacterium necrophorum	0.966102					COMTD1	1.56872	0.0254237
Fusobacterium nucleatum	0.966102					COPZ1	0.748251	0.0254237
Human alphaherpesvirus 1	0.966102					FAM30A	-2.87508	0.0254237
Pseudomonas aeruginosa	0.966102					FCRL5	-2.49121	0.0254237
Anaerococcus prevotii	0.957627					FOXP3	-2.32002	0.0254237
Lachnoanaerobaculum umeaense	0.957627					IGKV3-20	-2.64003	0.0254237
Ralstonia solanacearum	0.957627					MTRNR2L7	-1.87084	0.0254237
Megasphaera stantonii	0.949153					PTPN13	-1.16754	0.0254237
Staphylococcus epidermidis	0.949153					ACTR3C	-1.68338	0.0169492
Mycoplasma salivarium	0.940678					ATP8	-2.08929	0.0169492
Human alphaherpesvirus 2	0.932203					DEFB4A	-2.43944	0.0169492
Veillonella nakazawae	0.923729					DEFB4B	-2.58897	0.0169492
Flavobacterium columnare	0.915254					DHX58	-1.66734	0.0169492
Granulibacter bethesdensis	0.898305					FOXN4	-2.66089	0.0169492
Staphylococcus haemolyticus	0.864407					GLDN	1.87528	0.0169492
Salmonella enterica	0.838983					IGHA1	-1.72223	0.0169492
Streptococcus sp. 1643	0.838983					IGHM	-2.57571	0.0169492
Lactobacillus sp. JM1	0.830508					IGHV1-18	-3.39915	0.0169492
Streptococcus sp. NPS 308	0.79661					IGHV1-2	-2.84378	0.0169492
Corynebacterium aurimucosum	0.745763					IGHV1-24	-3.80242	0.0169492
Streptococcus intermedius	0.669492					IGHV2-5	-3.95279	0.0169492
Streptococcus anginosus	0.644068					IGKV1D-12	-4.12004	0.0169492
Anaerococcus mediterraneensis	0.618644					IGKV2-30	-3.02051	0.0169492
Streptococcus sanguinis	0.601695					IGKV3D-20	-2.87417	0.0169492
Prevotella oris	0.449153					IGLV3-10	-4.2043	0.0169492
Actinomyces naeslundii	0.40678					MTRNR2L3	-2.28888	0.0169492
Pseudoalteromonas sp. Scap06	0.347458					MTRNR2L6	-2.33461	0.0169492
Corynebacterium resistens	0.322034					MTRNR2L9	-2.97843	0.0169492
Pseudoalteromonas sp. Scap25	0.322034					PRRX1	-2.38414	0.0169492
Bacteroides zoogleoformans	0.313559					RERG	-2.81699	0.0169492
Campylobacter concisus	0.288136					RNA5S15	-2.52891	0.0169492
Antarcticibacterium sp. PAMC 28998	0.279661					RNR1	-3.1166	0.0169492
Porphyromonas asaccharolytica	0.279661					SP140L	-0.839864	0.0169492
Clostridioides difficile	0.271186					ACOT4	2.37046	0.00847458
Clostridium intestinale	0.254237					ALDH6A1	-1.36637	0.00847458
Chryseobacterium sp. 3008163	0.194915					ANKRD20A1	-1.50202	0.00847458
Clostridium sporogenes	0.177966					ATG101	-1.37351	0.00847458
Aeromonas jandaei	0.169492					C6orf58	-4.39393	0.00847458
Mycobacterium sp. KMS	0.169492					CCDC30	-1.17778	0.00847458
Candida orthopsilosis	0.152542					CEACAM8	-1.4178	0.00847458
Peptoniphilus harei	0.144068					CHCHD5	1.07534	0.00847458
Actinomyces pacaensis	0.118644					CHIC1	-1.3432	0.00847458
Serratia sp. 3ACOL1	0.118644					COL5A2	2.20302	0.00847458
Streptococcus cristatus	0.101695					COMMD6	-0.847416	0.00847458
Corynebacterium sp. Marseille-Q3630	0.0932203					COX3	-2.44016	0.00847458
Sulfolobus acidocaldarius	0.0847458					CRACR2B	-1.6573	0.00847458
Proteus vulgaris	0.0677966					CYTB	-2.37152	0.00847458
Gardnerella vaginalis	0.059322					DET1	1.92746	0.00847458
Ralstonia insidiosa	0.059322					DNAJA4	-0.86106	0.00847458
Staphylococcus pseudintermedius	0.0423729					E2F7	-1.62131	0.00847458
Streptococcus mitis	0.0423729					ERICH2	-1.83199	0.00847458
Streptococcus pneumoniae	0.0423729					FAM83D	1.55416	0.00847458
Treponema denticola	0.0423729					HES1	-0.931978	0.00847458
[Brevibacterium] frigoritolerans	0.0338983					IGHG4	-2.69106	0.00847458
Bacillus sp. DSL-17	0.0338983					IGHV4-34	-3.34825	0.00847458
Dolosigranulum pigrum	0.0338983					IGHV5-51	-3.16458	0.00847458
Lactiplantibacillus plantarum	0.0338983					IGKV1-16	-3.38199	0.00847458
Streptococcus gordonii	0.0338983					IGKV1-33	-3.01357	0.00847458
Streptococcus koreensis	0.0338983					IGKV1-9	-3.77853	0.00847458
Alloprevotella sp. E39	0.0254237					IGKV1D-33	-3.1287	0.00847458
Anaerococcus vaginalis	0.0254237					IGKV2D-29	-4.06874	0.00847458
Bacteroides sp. HF-5287	0.0254237					IGKV3-11	-2.96636	0.00847458
Barnesiella viscericola	0.0254237					IGKV3-15	-2.43437	0.00847458
Brevibacillus laterosporus	0.0254237					IGLV1-44	-4.93844	0.00847458
Candida albicans	0.0254237					IGLV1-47	-3.30811	0.00847458
Capnocytophaga gingivalis	0.0254237					IRAK1BP1	-1.63591	0.00847458
Fannyhessea vaginae	0.0254237					KIAA1324L	-1.79335	0.00847458
Lactococcus raffinolactis	0.0254237					LRRC23	-1.22113	0.00847458
Streptococcus pseudopneumoniae	0.0254237					MS4A1	-1.8423	0.00847458
Veillonella atypica	0.0254237					MTRNR2L2	-2.91721	0.00847458
Bacteroides fragilis	0.0169492					MUC3A	-2.28272	0.00847458
Corynebacterium jeikeium	0.0169492					NACA2	-0.799948	0.00847458
Cupriavidus oxalaticus	0.0169492					ND4L	-2.30847	0.00847458
Gemmatimonas sp. TET16	0.0169492					ND5	-2.2697	0.00847458
Lactobacillus iners	0.0169492					NDUFA5	-1.1397	0.00847458
Parabacteroides distasonis	0.0169492					NR2F1	-3.03014	0.00847458
Paraprevotella xylaniphila	0.0169492					PRR4	-2.07736	0.00847458
Peribacillus simplex	0.0169492					RAPGEF5	-1.62306	0.00847458
Prevotella scopos	0.0169492					RGS17	-1.89328	0.00847458
Pseudoalteromonas sp. A25	0.0169492					RN7SL1	-1.00772	0.00847458
Rothia dentocariosa	0.0169492					RNR2	-3.32579	0.00847458
Schaalia odontolytica	0.0169492					RNU4-2	-1.64858	0.00847458
Streptococcus thermophilus	0.0169492					SLC12A1	-2.9388	0.00847458
Tannerella sp. oral taxon HOT-286	0.0169492					SMIM27	-1.14316	0.00847458
Bacillus cereus	0.00847458					SPRR2F	-2.42783	0.00847458
Bacillus subtilis	0.00847458					SYTL5	-1.82485	0.00847458
Brevibacillus sp. JNUCC-41	0.00847458					TCTEX1D1	-1.32543	0.00847458
Clostridium carboxidivorans	0.00847458					TMEM263	-1.1351	0.00847458
Corynebacterium camporealensis	0.00847458					TPTE2P2	-1.78529	0.00847458
Corynebacterium diphtheriae	0.00847458					TREML1	2.26689	0.00847458
Cupriavidus taiwanensis	0.00847458					TRIR	-0.909998	0.00847458
Curtobacterium sp. Csp2	0.00847458					TXNIP	0.688901	0.00847458
Dialister pneumosintes	0.00847458					UBE2E3	-0.841726	0.00847458
Enterococcus faecalis	0.00847458					WHAMMP2	0.863492	0.00847458
Escherichia coli	0.00847458					YES1	-1.21288	0.00847458
Fusarium oxysporum	0.00847458
Fusarium pseudograminearum	0.00847458
Gemella haemolysans	0.00847458
Gemella sanguinis	0.00847458
Human gammaherpesvirus 4	0.00847458
Hydrogenophilus thermoluteolus	0.00847458
Lactococcus lactis	0.00847458
Methanococcus aeolicus	0.00847458
Mycoplasma hominis	0.00847458
Peribacillus butanolivorans	0.00847458
Porphyromonas gingivalis	0.00847458
Prevotella enoeca	0.00847458
Proteus virus Isfahan	0.00847458
Rothia aeria	0.00847458
Selenomonas sputigena	0.00847458
Staphylococcus saprophyticus	0.00847458
Staphylococcus simulans	0.00847458
Staphylococcus warneri	0.00847458
Stenotrophomonas maltophilia	0.00847458
Streptococcus equi	0.00847458
Streptococcus milleri	0.00847458
Streptococcus porcinus	0.00847458
Streptococcus pseudoporcinus	0.00847458
Streptococcus pyogenes	0.00847458
Streptococcus suis	0.00847458
Thermus thermophilus	0.00847458
Veillonella dispar	0.00847458
Selection proportion*: The proportion of the factor being selected among all CV iterations.
